# Supplementary material for: Toward a more personalized motor function rehabilitation in Myotonic dystrophy type 1: The role of neuroplasticity
Source: PLoS One. 2017 May 25;12(5):e0178470. doi: 10.1371/journal.pone.0178470 (PMC5444819; doi:10.1371/journal.pone.0178470)
Supplement: S1 Table — (XLSX) [file pone.0178470.s001.xlsx]

## Sheet: S1 table
baseline electrophysiological parameters
group	resting motor threshold (%)	cortical MEP latency (ms)	cervical MEP latency (ms)	central conduction time (ms)	cortical MEP amplitude (mV)	cortical silent period duration (ms)
DM1	54	22.5	12.45	10.05	1.75	162.5
DM1	53	29.65	13.3	16.35	1.25	171
DM1	53	23.65	16.4	7.25	1.35	166
DM1	59	20.5	14	6.5	1.25	153
DM1	57	21	11.95	9.05	1.55	158
DM1	58.8	24	18.8	5.2	1.6	156
DM1	60	21	14	7	1	146
HC	57	19.1787	11.5097	7.66901	0.951086	178
HC	59	18.9553	11.1423	7.81297	1.09252	156.5
HC	54	19.3392	11.6462	7.69296	0.995731	158
HC	53	19.397	11.3459	8.0511	1.04405	155
HC	53	19.3727	11.7755	7.59719	1.03458	167
HC	55	19.7289	11.61	8.1189	1.02914	171.5
HC	58	18.024	11.141	6.88301	0.913417	166
rPAS aftereffects (% unconditioned MEP)
group	muscle	T0	T1	T2	T3
HC	FDI	100	128.571	145	144
HC	FDI	100	129	150	147
HC	FDI	100	124	141	143
HC	FDI	100	125	145	141
HC	FDI	100	130	147	141
HC	FDI	100	126	143	144
HC	FDI	100	128	141	141
HC	APB	100	99	98	101
HC	APB	100	98	98	99
HC	APB	100	101	99	102
HC	APB	100	99	98	99
HC	APB	100	100	102	99
HC	APB	100	98	99	101
HC	APB	100	101	98	102
DM1	FDI	100	105.361	131	133
DM1	FDI	100	125.274	136	135
DM1	FDI	100	113.709	133	131
DM1	FDI	100	142.642	130	128
DM1	FDI	100	123.615	127	128
DM1	FDI	100	140.131	135	135
DM1	FDI	100	160.824	134	127
DM1	APB	100	135	135	134
DM1	APB	100	136	133	128
DM1	APB	100	137	130	134
DM1	APB	100	128	128	133
DM1	APB	100	136	136	128
DM1	APB	100	135	133	136
DM1	APB	100	131	127	131
